# Supplementary material for: Carbocyanine-Based Optical Sensor Array for the Discrimination of Proteins and Rennet Samples Using Hypochlorite Oxidation
Source: Sensors (Basel). 2023 Apr 26;23(9):4299. doi: 10.3390/s23094299 (PMC10181777; doi:10.3390/s23094299)
Supplement: Supplementary file 1 [file sensors-23-04299-s001.zip]

Archive with 1 entries (1 files):
- sensors-2327755-supplementary.pdf
